# Supplementary material for: Platelet to lymphocyte ratio as an independent prognostic indicator for prostate cancer patients receiving androgen deprivation therapy
Source: BMC Cancer. 2016 May 24;16:329. doi: 10.1186/s12885-016-2363-5 (PMC4879724; doi:10.1186/s12885-016-2363-5)
Supplement: Additional file 1: — Original data of 290 prostate cancer patients receiving androgen deprivation therapy. (XLS 70 kb) [file 12885_2016_2363_MOESM1_ESM.xls]

## Sheet: Sheet1
Age（1:51-60,2:61-70,3:71-80,4:81-90	PSA	Lymphocyte	Platelet	Platelet（1<190.50,2≥190.50）	PLR	PLR（1<117.58,2≥117.58）	Gleason score	Gleason score（0≤7 1＞7）	Metastasis（0no 1yes）	Risk stratification（0 Lowintermediate 1 high）	PFS（1yes 2no）	PFS-time	CSS（1survival 2death）	CSS-time	OS（1survival 2death）	OS-time
3	51.3	1.69	114	1	67.4556	1	7	0	0	1	2	64	1	64	1	64
3	88	3.05	188	1	61.6393	1	9	1	0	1	1	21	1	63	1	63
2	34	1.07	240	2	224.299	2	5	0	0	1	1	48	1	63	1	63
3	34.8	1.67	204	2	122.156	2	7	0	0	1	2	62	1	62	1	62
2	78.1	1.87	232	2	124.064	2	9	1	1	1	1	9	2	21	2	21
4	51.2	2.17	141	1	64.977	1	8	1	0	1	2	59	1	59	1	59
3	13.1	1.21	148	1	122.314	2	6	0	0	0	2	59	1	59	1	59
3	27	2.46	289	2	117.48	1	6	0	0	1	2	58	1	58	1	58
4	90.8	2.14	199	2	92.9907	1	9	1	0	1	1	9	2	21	2	21
4	43.919	0.7	118	1	168.571	2	9	1	1	1	2	56	1	56	1	56
3	15.9	1.48	201	2	135.811	2	6	0	0	0	2	56	1	56	1	56
3	7.04	1.36	167	1	122.794	2	7	0	1	1	2	55	1	55	1	55
4	11.3	1.84	194	2	105.435	1	8	1	0	1	1	32	1	32	2	32
3	4.92	1	127	1	127	2	8	1	1	1	1	7	2	28	2	28
2	93.5	2.25	138	1	61.3333	1	7	0	1	1	2	54	1	54	1	54
3	78.5	0.83	136	1	163.855	2	6	0	0	1	2	54	1	54	1	54
3	0.11	1.53	115	1	75.1634	1	7	0	0	0	2	53	1	53	1	53
3	17.6	3.31	140	1	42.2961	1	7	0	0	0	2	53	1	53	1	53
3	28.1	1.66	169	1	101.807	1	7	0	0	1	2	53	1	53	1	53
3	21.4	1.48	187	1	126.351	2	6	0	0	1	2	53	1	53	1	53
3	49.7	1.83	199	2	108.743	1	7	0	0	1	2	52	1	52	1	52
4	74.3	1.02	145	1	142.157	2	6	0	0	1	2	49	1	49	1	49
3	23	0.9	312	2	346.667	2	9	1	1	1	1	7	2	7	2	7
3	34.4	1.75	175	1	100	1	7	0	0	1	2	47	1	47	1	47
1	62.7	1.76	168	1	95.4545	1	9	1	1	1	1	46	1	47	1	47
3	24.6	1.8	194	2	107.778	1	7	0	0	1	2	47	1	47	1	47
2	0.85	1.57	254	2	161.783	2	7	0	0	0	2	47	1	47	1	47
3	30.9	1.89	182	1	96.2963	1	7	0	1	1	2	46	1	46	1	46
2	41.9	2.01	196	2	97.5124	1	8	1	1	1	2	46	1	46	1	46
4	28.3	1.89	200	2	105.82	1	7	0	0	1	2	44	1	44	1	44
4	42.3	1.05	151	1	143.81	2	7	0	1	1	1	39	1	39	2	39
3	49.1	1.3	252	2	193.846	2	7	0	0	1	2	44	1	44	1	44
3	17.19	1.7	137	1	80.5882	1	6	0	0	0	2	42	1	42	1	42
3	26.6	1.67	118	1	70.6587	1	7	0	1	1	2	42	1	42	1	42
2	47.82	0.63	225	2	357.143	2	7	0	1	1	1	26	1	40	1	40
4	25.2	1.08	167	1	154.63	2	9	1	0	1	1	16	2	32	2	32
3	5.62	1.28	187	1	146.094	2	6	0	0	0	2	38	1	38	1	38
2	23.62	1.29	84	1	65.1163	1	8	1	0	1	1	11	1	38	1	38
3	41.31	1.4	224	2	160	2	7	0	1	1	1	4	2	5	2	5
3	31.2	1.5	197	2	131.333	2	9	1	0	1	2	36	1	36	1	36
3	3.13	0.99	209	2	211.111	2	7	0	0	0	1	22	1	36	1	36
3	15.5	2.17	188	1	86.6359	1	6	0	0	0	2	36	1	36	1	36
2	65.2	1.68	213	2	126.786	2	6	0	0	1	1	26	1	36	1	36
3	15.8	1.3	155	1	119.231	2	6	0	0	0	2	36	1	36	1	36
2	15.1	1.81	128	1	70.7182	1	6	0	1	1	1	7	1	7	2	7
3	50.2	1.37	160	1	116.788	1	7	0	1	1	1	20	1	32	1	32
4	13.1	1.52	193	2	126.974	2	6	0	0	0	2	32	1	32	1	32
3	32.5	1.66	151	1	90.9639	1	9	1	0	1	2	31	1	31	1	31
4	24.5	1.33	230	2	172.932	2	7	0	0	1	2	30	1	30	1	30
2	91.6	2.4	176	1	73.3333	1	9	1	0	1	2	29	1	29	1	29
3	33.1	1.06	369	2	348.113	2	9	1	1	1	1	4	2	7	2	7
4	61.4	1.18	406	2	344.068	2	7	0	0	1	2	25	1	25	1	25
3	33	0.57	191	2	335.088	2	7	0	0	1	2	25	1	25	1	25
4	43.1	2.7	162	1	60	1	7	0	0	1	1	19	1	23	1	23
3	20.4	0.71	133	1	187.324	2	7	0	0	1	2	22	1	22	1	22
3	5.36	2.16	143	1	66.2037	1	7	0	0	0	1	8	1	21	1	21
3	23.9	2.33	144	1	61.8026	1	6	0	0	1	1	16	1	21	1	21
4	22.9	1.12	149	1	133.036	2	9	1	0	1	2	20	1	20	1	20
4	18.2	1.83	149	1	81.4208	1	7	0	0	0	2	20	1	20	1	20
2	26.3	1.7	120	1	70.5882	1	8	1	0	1	2	18	1	18	1	18
3	73.3	1.51	152	1	100.662	1	7	0	0	1	2	18	1	18	1	18
4	17.69	1.72	159	1	92.4419	1	7	0	0	0	2	18	1	18	1	18
4	120	0.81	169	1	208.642	2	9	1	1	1	1	4	2	18	2	18
3	165	1.2	149	1	124.167	2	8	1	0	1	1	13	2	17	2	17
1	100	2.58	278	2	107.752	1	8	1	0	1	1	12	2	29	2	29
4	100	1.3	163	1	125.385	2	7	0	0	1	1	13	2	30	2	30
1	204	2.28	300	2	131.579	2	9	1	1	1	1	6	2	20	2	20
3	116	1.39	139	1	100	1	7	0	1	1	2	54	1	54	1	54
3	109	0.92	140	1	152.174	2	8	1	1	1	1	16	2	22	2	22
4	153	1.11	170	1	153.153	2	8	1	0	1	1	31	2	34	2	34
3	143	1.35	57	1	42.2222	1	8	1	0	1	1	13	2	27	2	27
3	123	2.19	168	1	76.7123	1	8	1	0	1	2	49	1	49	1	49
3	158	2.63	179	1	68.0608	1	7	0	0	1	1	43	1	46	1	46
3	118	2.58	198	2	76.7442	1	7	0	0	1	1	42	1	45	1	45
4	206	1.87	165	1	88.2353	1	9	1	1	1	1	10	2	23	2	23
3	173	1.64	159	1	96.9512	1	8	1	1	1	1	7	2	18	2	18
3	169	0.86	166	1	193.023	2	7	0	0	1	2	43	1	43	1	43
3	126	1.52	209	2	137.5	2	8	1	1	1	1	6	2	18	2	18
2	152	1.39	227	2	163.309	2	7	0	1	1	1	28	1	38	1	38
3	154	1.14	132	1	115.789	1	7	0	0	1	1	36	1	36	1	36
3	207	1.21	256	2	211.57	2	9	1	1	1	1	13	2	27	2	27
2	226	3.23	203	2	62.8483	1	8	1	0	1	2	36	1	36	1	36
1	513	1.28	149	1	116.406	1	10	1	1	1	1	32	1	36	1	36
4	125	1.39	137	1	98.5612	1	6	0	0	1	2	33	1	33	1	33
2	110	1.51	248	2	164.238	2	9	1	0	1	2	31	1	31	1	31
3	158	1.57	125	1	79.6178	1	8	1	0	1	2	31	1	31	1	31
3	155	1.13	143	1	126.549	2	7	0	0	1	2	31	1	31	1	31
1	142	1.46	200	2	136.986	2	9	1	1	1	1	12	2	26	2	26
3	190	2.32	198	2	85.3448	1	7	0	0	1	2	24	1	24	1	24
4	253	2.13	234	2	109.859	1	7	0	1	1	2	21	1	21	1	21
3	150	0.65	184	1	283.077	2	8	1	1	1	2	20	1	20	1	20
2	270	1.54	227	2	147.403	2	8	1	1	1	1	5	1	18	1	18
4	157	1.88	402	2	213.83	2	9	1	1	1	1	3	2	7	2	7
2	246	1.42	229	2	161.268	2	9	1	1	1	2	17	1	17	1	17
2	261	2.49	205	2	82.3293	1	8	1	1	1	1	3	2	24	2	24
1	261	1.77	121	1	68.3616	1	7	0	1	1	1	17	1	61	1	61
3	267	1.95	182	1	93.3333	1	8	1	1	1	1	32	1	58	1	58
3	261	0.84	150	1	178.571	2	9	1	1	1	1	22	1	57	1	57
2	265	1.1	93	1	84.5455	1	8	1	1	1	1	17	1	56	1	56
2	265	1.23	154	1	125.203	2	10	1	0	1	1	10	2	32	2	32
2	264	2.49	388	2	155.823	2	9	1	1	1	1	5	2	12	2	12
2	268	1.26	144	1	114.286	1	7	0	1	1	1	11	2	26	2	26
3	268	1.57	152	1	96.8153	1	8	1	1	1	1	18	2	46	2	46
1	268	0.66	156	1	236.364	2	9	1	1	1	1	6	2	33	2	33
4	268	1.41	171	1	121.277	2	7	0	1	1	1	8	2	17	2	17
3	270	1.69	152	1	89.9408	1	7	0	1	1	2	49	1	49	1	49
3	100	1.23	223	2	181.301	2	7	0	0	1	1	38	1	48	1	48
3	270	1.06	259	2	244.34	2	8	1	1	1	1	13	2	17	2	17
2	270	0.69	191	2	276.812	2	8	1	1	1	1	5	2	38	2	38
3	100	1.47	100	1	68.0272	1	7	0	1	1	2	46	1	46	1	46
3	243	2.2	176	1	80	1	7	0	0	1	1	39	1	45	1	45
2	250	1.11	197	2	177.477	2	8	1	1	1	1	10	2	16	2	16
4	258	2.02	164	1	81.1881	1	7	0	1	1	1	5	2	15	2	15
1	258	2	148	1	74	1	8	1	1	1	2	43	1	43	1	43
1	255	2.08	172	1	82.6923	1	8	1	0	1	1	35	1	42	1	42
3	280	1.26	112	1	88.8889	1	7	0	1	1	1	11	2	12	2	12
2	261	1.07	226	2	211.215	2	8	1	0	1	2	38	1	38	1	38
4	261	1.85	224	2	121.081	2	7	0	1	1	1	28	1	38	1	38
2	100	2.22	233	2	104.955	1	7	0	1	1	2	32	1	32	1	32
4	276	1.61	107	1	66.4596	1	9	1	0	1	2	30	1	30	1	30
4	276	1.76	242	2	137.5	2	8	1	1	1	1	5	2	10	2	10
4	100	1.29	128	1	99.2248	1	9	1	0	1	1	12	1	25	1	25
3	262	1.02	211	2	206.863	2	7	0	1	1	2	19	1	19	1	19
3	262	1.36	142	1	104.412	1	7	0	1	1	2	19	1	19	1	19
3	262	1.74	208	2	119.54	2	7	0	1	1	2	18	1	18	1	18
4	8.68	1.58	110	1	69.6203	1	7	0	0	0	2	16	1	16	1	16
2	308	1.81	98	1	54.1436	1	7	0	1	1	1	5	1	16	1	16
3	19.3	3.19	234	2	73.3542	1	9	1	1	1	2	16	1	16	1	16
3	12.9	0.97	81	1	83.5052	1	6	0	0	0	2	9	1	9	1	9
3	215	1.9	293	2	154.211	2	7	0	0	1	2	16	1	16	1	16
4	56.5	1.83	244	2	133.333	2	9	1	0	1	2	16	1	16	1	16
4	28.5	1.99	180	1	90.4523	1	7	0	0	1	2	16	1	16	1	16
4	34	1.46	149	1	102.055	1	8	1	0	1	2	16	1	16	1	16
2	266	0.76	237	2	311.842	2	7	0	1	1	1	12	1	14	1	14
4	8.07	1.54	115	1	74.6753	1	6	0	0	0	2	13	1	13	1	13
3	10.9	2.14	217	2	101.402	1	8	1	1	1	2	13	1	13	1	13
4	211	2.01	256	2	127.363	2	9	1	1	1	1	4	1	12	1	12
2	633	1.65	140	1	84.8485	1	7	0	1	1	2	12	1	12	1	12
4	258	1.75	215	2	122.857	2	7	0	1	1	2	12	1	12	1	12
2	400	1.63	189	1	115.951	1	8	1	1	1	1	6	1	12	1	12
3	8.11	3.77	246	2	65.252	1	7	0	0	0	2	11	1	11	1	11
4	258	1.55	145	1	93.5484	1	7	0	0	1	2	11	1	11	1	11
3	22.2	1.02	202	2	198.039	2	7	0	0	1	2	11	1	11	1	11
3	6.46	1.54	177	1	114.935	1	9	1	0	1	2	8	1	8	1	8
2	100	0.99	152	1	153.535	2	7	0	0	1	2	8	1	8	1	8
2	1000	1.07	237	2	221.495	2	8	1	0	1	2	7	1	7	1	7
2	100	1.21	210	2	173.554	2	7	0	1	1	2	7	1	7	1	7
2	54.91	1.99	118	1	59.2965	1	8	1	0	1	2	7	1	7	1	7
3	256	1.22	136	1	111.475	1	8	1	0	1	2	7	1	7	1	7
2	100	1.53	233	2	152.288	2	9	1	1	1	2	6	1	6	1	6
2	137	2.21	172	1	77.8281	1	7	0	1	1	2	6	1	6	1	6
2	100	0.86	141	1	163.953	2	7	0	0	1	2	6	1	6	1	6
2	132	1.64	190	1	115.854	1	8	1	0	1	2	6	1	6	1	6
3	56.1	1.45	248	2	171.034	2	8	1	1	1	2	6	1	6	1	6
4	100	1.81	201	2	111.05	1	7	0	0	1	2	6	1	6	1	6
3	11.6	2.01	96	1	47.7612	1	6	0	0	0	2	5	1	5	1	5
3	135.15	1.54	200	2	129.87	2	9	1	1	1	2	5	1	5	1	5
2	100	2	309	2	154.5	2	7	0	1	1	2	5	1	5	1	5
3	49.38	2.91	190	1	65.2921	1	8	1	0	1	2	5	1	5	1	5
4	100	2.2	127	1	57.7273	1	8	1	1	1	2	5	1	5	1	5
2	86.62	1.64	193	2	117.683	2	8	1	1	1	1	12	2	34	2	34
1	238	2.5	179	1	71.6	1	8	1	1	1	1	9	2	44	2	44
4	186	0.63	170	1	269.841	2	8	1	1	1	2	64	1	64	1	64
3	100	1.04	171	1	164.423	2	9	1	1	1	2	64	1	64	1	64
2	100	2.33	249	2	106.867	1	8	1	1	1	1	19	2	24	2	24
3	58.5	1.16	220	2	189.655	2	7	0	1	1	1	42	1	63	1	63
3	7.77	2.07	149	1	71.9807	1	7	0	0	0	2	63	2	63	2	63
1	67.74	1.28	168	1	131.25	2	9	1	0	1	1	10	1	20	1	20
1	100	2.52	271	2	107.54	1	8	1	1	1	2	62	1	62	1	62
3	11.41	1.05	218	2	207.619	2	8	1	0	1	1	32	1	32	2	32
4	100	1.05	190	1	180.952	2	6	0	1	1	1	45	1	62	1	62
2	261	1.49	300	2	201.342	2	8	1	1	1	1	22	1	61	1	61
2	100	1.63	206	2	126.38	2	8	1	1	1	1	42	1	61	1	61
2	19.29	1.95	274	2	140.513	2	8	1	0	1	1	38	1	63	1	63
4	44.4	0.77	119	1	154.545	2	7	0	0	1	2	60	1	60	1	60
3	10.8	1.29	152	1	117.829	2	6	0	0	0	1	41	1	41	2	41
2	100	0.81	131	1	161.728	2	7	0	1	1	2	58	1	58	1	58
4	27.5	0.9	130	1	144.444	2	6	0	0	1	2	58	1	58	1	58
1	100	1.02	113	1	110.784	1	8	1	1	1	1	17	1	58	1	58
4	284.2	1.22	196	2	160.656	2	9	1	1	1	1	12	2	16	2	16
4	261	0.86	323	2	375.581	2	8	1	1	1	1	45	2	48	2	48
2	100	2.13	158	1	74.1784	1	8	1	1	1	1	23	2	43	2	43
3	403.5	1.85	299	2	161.622	2	8	1	1	1	1	7	2	20	2	20
3	12.48	1.21	159	1	131.405	2	6	0	0	0	2	54	1	54	1	54
4	300	1.56	201	2	128.846	2	8	1	1	1	1	12	2	40	2	40
1	150	1.27	171	1	134.646	2	9	1	1	1	1	10	2	36	2	36
3	17.5	1.16	260	2	224.138	2	9	1	0	1	2	52	1	52	1	52
3	84.9	1.04	110	1	105.769	1	8	1	0	1	2	50	1	50	1	50
3	22.1	1.28	163	1	127.344	2	8	1	0	1	2	49	1	49	1	49
3	20	1.24	177	1	142.742	2	4	0	0	0	2	49	1	49	1	49
3	86.5	1.45	159	1	109.655	1	8	1	0	1	1	13	2	26	2	26
3	300	2.81	259	2	92.1708	1	8	1	1	1	2	48	1	48	1	48
3	200	1.29	135	1	104.651	1	7	0	1	1	2	47	1	47	1	47
2	100	1.89	207	2	109.524	1	7	0	1	1	1	14	1	47	1	47
3	63.1	1.59	118	1	74.2138	1	9	1	0	1	1	25	1	60	1	60
2	198	1.34	179	1	133.582	2	7	0	0	1	1	25	1	60	1	60
2	270	2.21	212	2	95.9276	1	8	1	0	1	1	30	1	30	2	30
3	118	2.58	198	2	76.7442	1	7	0	0	1	2	45	1	45	1	45
2	93.4	1.88	162	1	86.1702	1	7	0	0	1	2	44	1	44	1	44
2	57	1.98	200	2	101.01	1	8	1	0	1	2	43	1	43	1	43
3	255	2.1	156	1	74.2857	1	7	0	1	1	2	43	1	43	1	43
3	350	1.51	187	1	123.841	2	7	0	1	1	2	42	1	42	1	42
4	100	0.69	144	1	208.696	2	9	1	1	1	1	29	2	35	2	35
2	100	1.34	134	1	100	1	7	0	1	1	1	9	2	26	2	26
3	53.66	1.36	132	1	97.0588	1	7	0	0	1	1	35	1	42	1	42
2	13.22	1.35	197	2	145.926	2	9	1	0	1	2	42	1	42	1	42
2	476.32	1.28	125	1	97.6562	1	6	0	0	1	2	41	1	41	1	41
3	436	1.47	185	1	125.85	2	8	1	1	1	2	41	1	41	1	41
3	122	2.36	241	2	102.119	1	7	0	0	1	2	41	1	41	1	41
3	63.7	1.12	205	2	183.036	2	8	1	0	1	2	40	1	40	1	40
4	76.6	1.13	264	2	233.628	2	8	1	0	1	2	39	1	39	1	39
2	100	0.92	240	2	260.87	2	8	1	1	1	1	5	2	12	2	12
3	261	1.85	382	2	206.486	2	6	0	1	1	1	18	1	39	1	39
3	30.7	1.87	241	2	128.877	2	10	1	0	1	1	22	1	23	2	23
3	261	1.79	214	2	119.553	2	9	1	0	1	1	20	1	37	1	37
3	100	0.96	164	1	170.833	2	9	1	1	1	1	9	1	37	1	37
2	148	1.31	242	2	184.733	2	7	0	1	1	1	6	2	19	2	19
3	72.5	1.1	203	2	184.545	2	9	1	0	1	2	37	1	37	1	37
3	20.7	1.98	201	2	101.515	1	7	0	0	1	2	36	1	36	1	36
3	8.5	1.17	133	1	113.675	1	9	1	0	1	2	36	1	36	1	36
3	33.65	1.73	150	1	86.7052	1	9	1	0	1	1	18	2	19	2	19
2	126	2.7	226	2	83.7037	1	6	0	0	1	2	35	1	35	1	35
2	100	0.69	141	1	204.348	2	7	0	1	1	1	8	2	43	2	43
2	290	1.36	260	2	191.176	2	6	0	0	1	2	35	1	35	1	35
2	280	1.72	202	2	117.442	1	7	0	0	1	1	25	1	34	1	34
4	148	0.52	173	1	332.692	2	8	1	0	1	1	21	1	34	1	34
2	100	1.4	108	1	77.1429	1	9	1	0	1	2	34	1	34	1	34
4	75.68	1.88	159	1	84.5745	1	7	0	0	1	2	34	1	34	1	34
3	112	1.95	217	2	111.282	1	7	0	0	1	2	34	1	34	1	34
4	108	1.65	144	1	87.2727	1	8	1	1	1	1	4	2	7	2	7
4	183.9	1.71	136	1	79.5322	1	8	1	0	1	2	33	1	33	1	33
3	63.6	0.95	118	1	124.211	2	6	0	0	1	2	33	1	33	1	33
3	261	1.42	245	2	172.535	2	10	1	1	1	1	3	2	11	2	11
2	49.013	1.6	251	2	156.875	2	8	1	1	1	2	31	1	31	1	31
2	276	2.42	360	2	148.76	2	8	1	0	1	1	21	1	31	1	31
2	276	1.97	251	2	127.411	2	9	1	1	1	1	10	2	25	2	25
3	100	3.07	272	2	88.5993	1	8	1	1	1	2	31	1	31	1	31
3	200	1.47	158	1	107.483	1	8	1	0	1	2	30	1	30	1	30
3	11.4	1.27	120	1	94.4882	1	6	0	1	1	2	30	1	30	1	30
3	8.89	1.31	169	1	129.008	2	9	1	0	1	2	30	1	30	1	30
4	42	1.71	214	2	125.146	2	8	1	0	1	1	16	1	16	2	16
3	128	1.84	182	1	98.913	1	8	1	0	1	2	29	1	29	1	29
3	100	1.31	209	2	159.542	2	7	0	0	1	2	29	1	29	1	29
3	42.4	0.85	106	1	124.706	2	7	0	0	1	2	28	1	28	1	28
2	18.7	1.25	171	1	136.8	2	6	0	0	0	2	28	1	28	1	28
3	29.28	1.6	205	2	128.125	2	6	0	0	1	2	33	1	33	1	33
1	77.28	2.37	234	2	98.7342	1	6	0	1	1	1	12	1	27	1	27
3	98	2.46	231	2	93.9024	1	8	1	0	1	1	7	2	11	2	11
1	55.8	1.61	207	2	128.571	2	7	0	1	1	1	4	2	12	2	12
3	100	2.93	192	2	65.529	1	7	0	1	1	2	26	1	26	1	26
3	42.89	2.19	191	2	87.2146	1	6	0	0	1	2	38	1	38	1	38
3	56.1	2.79	190	1	68.1004	1	7	0	0	1	2	25	1	25	1	25
2	18.15	0.71	181	1	254.93	2	7	0	0	0	2	25	1	25	1	25
3	77	1.54	99	1	64.2857	1	8	1	1	1	1	7	2	12	2	12
4	393.6	1.09	169	1	155.046	2	7	0	1	1	2	25	1	25	1	25
3	17.115	2.58	162	1	62.7907	1	7	0	0	0	1	15	1	15	2	15
3	11.7	1.23	169	1	137.398	2	7	0	0	0	2	24	1	24	1	24
2	51.9	1.31	290	2	221.374	2	7	0	0	1	2	24	1	24	1	24
4	37.4	1.15	187	1	162.609	2	7	0	0	1	2	24	1	24	1	24
2	124	1.74	202	2	116.092	1	7	0	0	1	1	50	1	64	1	64
2	72.43	1.33	175	1	131.579	2	9	1	1	1	2	22	1	22	1	22
2	5.28	2.92	167	1	57.1918	1	8	1	0	1	2	22	1	22	1	22
2	106	1.74	182	1	104.598	1	8	1	1	1	2	22	1	22	1	22
3	36	1.05	139	1	132.381	2	9	1	1	1	1	19	1	21	1	21
4	167	0.94	107	1	113.83	1	9	1	1	1	1	13	1	17	2	17
2	100	1.53	117	1	76.4706	1	8	1	0	1	2	19	1	19	1	19
2	225	1.67	310	2	185.629	2	8	1	1	1	1	9	1	19	1	19
3	11.317	1.81	207	2	114.365	1	9	1	1	1	2	20	1	20	1	20
3	100	1.03	125	1	121.359	2	9	1	1	1	1	7	2	12	2	12
2	78.8	1.89	142	1	75.1323	1	7	0	1	1	2	18	1	18	1	18
2	100	1.81	212	2	117.127	1	8	1	1	1	2	18	1	18	1	18
2	25.2	2.44	147	1	60.2459	1	7	0	1	1	2	18	1	18	1	18
3	38	1.19	276	2	231.933	2	7	0	0	1	2	18	1	18	1	18
3	157	0.87	118	1	135.632	2	7	0	0	1	2	18	1	18	1	18
2	88.94	2.48	184	1	74.1935	1	8	1	1	1	2	15	1	15	1	15
2	32	0.7	205	2	292.857	2	9	1	0	1	1	13	1	38	1	38
2	33.3	1.37	225	2	164.234	2	8	1	1	1	1	10	1	19	1	19
1	349	2.7	130	1	48.1481	1	10	1	1	1	1	16	1	41	1	41
3	25	0.77	111	1	144.156	2	7	0	1	1	1	12	2	34	2	34
4	101	1.85	217	2	117.297	1	9	1	1	1	1	27	1	29	1	29
3	21.18	1.59	129	1	81.1321	1	6	0	0	1	2	54	1	54	1	54
3	250	1.23	203	2	165.041	2	8	1	0	1	2	55	1	55	1	55
3	10.7	2.73	152	1	55.6777	1	7	0	0	0	2	33	1	33	1	33
3	28.78	1.4	189	1	135	2	6	0	0	1	2	30	1	30	1	30
2	23	2.15	222	2	103.256	1	8	1	0	1	2	38	1	38	1	38
1	589	2.6	216	2	83.0769	1	8	1	1	1	1	12	1	37	1	37
3	170	1.69	191	2	113.018	1	8	1	1	1	1	18	2	37	2	37
2	100	1.87	219	2	117.112	1	7	0	0	1	2	25	1	25	1	25
2	266	1.49	180	1	120.805	2	8	1	1	1	1	10	1	14	1	14
3	4.28	1.12	4.93	1	4.40179	1	8	1	0	1	2	19	1	19	1	19
